# Supplementary material for: Seasonality of influenza and its association with meteorological parameters in two cities of Pakistan: A time series analysis
Source: PLoS One. 2019 Jul 19;14(7):e0219376. doi: 10.1371/journal.pone.0219376 (PMC6641468; doi:10.1371/journal.pone.0219376)
Supplement: S2 File — (XLSX) [file pone.0219376.s002.xlsx]

## Sheet: Islamabad
		Positive Cases	Humidity	Tempreature	Precipitation	Total Cases Tested	Proportion Positive Cases
2012	Jan	38	62.1954	15.5345	18.9195	87	0.436782
	Feb	36	60.931	14.2069	39.7701	87	0.413793
	Mar	23	48.1333	18.56	222.4	75	0.306667
	Apr	18	51.25	26.375	15.5357	56	0.321429
	May	3	36	29	90	45	0.0666667
	Jun	7	33.868	31.3782	47.868	197	0.035533
	Jul	0	55	30	250	58	0
	Aug	0	72	28.5	250	14	0
	Sep	15	70.9297	27.4757	273.676	185	0.0810811
	Oct	7	58	23	30	92	0.076087
	Nov	8	58.56	21.9733	29.0667	75	0.106667
	Dec	23	60.129	20.871	24.1935	62	0.370968
2013	Jan	36	85.5169	11.6798	19.6292	89	0.404494
	Feb	10	74	14	47	79	0.126582
	Mar	14	62	18.5	291	77	0.181818
	Apr	12	35.31	24.035	32.26	100	0.12
	May	3	49	29	108	79	0.0379747
	Jun	1	77.3043	30	445.087	23	0.0434783
	Jul	0	72.4	30	483	15	0
	Aug	0	72	28.5	396	44	0
	Sep	3	66	27.5	355	58	0.0517241
	Oct	6	57	23	16	24	0.25
	Nov	2	60	17	30	37	0.0540541
	Dec	7	69	12	9	84	0.0833333
2014	Jan	37	68	12	16	210	0.17619
	Feb	75	60	14	40	263	0.285171
	Mar	53	56.1005	16.9246	98.4925	198	0.267677
	Apr	16	43	23	29	123	0.130081
	May	2	40.0682	26.9091	56.3636	51	0.0392157
	Jun	0	41	33	47	29	0
	Jul	0	62	31	250	5	0
	Aug	0	78	30	150	12	0
	Sep	0	68	27	120	14	0
	Oct	1	61	23	35	7	0.142857
	Nov	0	62	17	50	54	0
	Dec	2	63	13	0	66	0.030303
2015	Jan	13	46	11	15	55	0.236364
	Feb	14	42	16.5	43	47	0.297872
	Mar	12	41	18	201	34	0.352941
	Apr	5	34	25	26	10	0.5
	May	0	15	28.2667	80.1333	21	0
	Jun	0	13	32	47	22	0
	Jul	1	19	31.5	344	6	0.166667
	Aug	0	6	29	269	11	0
	Sep	1	6	27	245	16	0.0625
	Oct	1	19	23	42	24	0.0416667
	Nov	0	77	19	47	324	0
	Dec	70	64	12	0	827	0.0846433
2016	Jan	261	31	17	38	827	0.315599
	Feb	86	28	21	60	329	0.261398
	Mar	12	44	24	68	115	0.104348
	Apr	3	29	31	70	24	0.125
	May	0	22	38	23	11	0
	Jun	0	23	41	1	6	0
	Jul	1	40	39	3	13	0.0769231
	Aug	1	41	37	1	3	0.333333
	Sep	6	30	37	1	20	0.3
	Oct	1	18	32	2	22	0.0454545
	Nov	3	15	25	19	22	0.136364
	Dec	12	17	21	22	47	0.255319

## Sheet: Multan
		Cases	Humidity	Tempreature	Precipitation	Total Cases Tested	Proportion Positive Cases
2012	Jan	0	59	13	0.09	0	#DIV/0!
	Feb	0	58	15	10	0	#DIV/0!
	Mar	0	53	17	13	0	#DIV/0!
	Apr	0	66	22	0	1	0
	May	0	43	34	25	0	#DIV/0!
	Jun	0	49	35	98	0	#DIV/0!
	Jul	0	55	33	46	1	0
	Aug	0	63	31	23	5	0
	Sep	0	43	29	55	0	#DIV/0!
	Oct	2	71	30.5	85	13	0.153846
	Nov	1	66	21.5	0	7	0.142857
	Dec	0	69	14.5	0	6	0
2013	Jan	8	69	13	0	55	0.145455
	Feb	1	64	16	2	25	0.04
	Mar	1	55	22	1	72	0.0138889
	Apr	1	42	27.5	18	37	0.027027
	May	0	46	30.5	51	13	0
	Jun	0	49	33.4	67	0	#DIV/0!
	Jul	0	50	30.5	46	20	0
	Aug	0	53	31	50	0	#DIV/0!
	Sep	1	58	30.0526	81	38	0.0263158
	Oct	3	59	23	0	40	0.075
	Nov	1	60	19	0	27	0.037037
	Dec	2	62	13	0	66	0.030303
2014	Jan	13	52	13	0	54	0.240741
	Feb	15	35	16	2	44	0.340909
	Mar	15	61	22	1	88	0.170455
	Apr	2	32	27.5	18	32	0.0625
	May	0	4	34	51	10	0
	Jun	0	45	35.5	79	56	0
	Jul	2	8	35.5	46	9	0.222222
	Aug	1	17	33	23	57	0.0175439
	Sep	7	62	30	85	34	0.205882
	Oct	4	17	27	0	21	0.190476
	Nov	1	25	21.5	0	62	0.016129
	Dec	2	47	14.5	0	118	0.0169492
2015	Jan	4	57	15.5	1	72	0.0555556
	Feb	10	31	21.5	3	50	0.2
	Mar	6	19	23	75	52	0.115385
	Apr	2	34	25	45	72	0.0277778
	May	0	34	25	45	68	0
	Jun	0	30	31	98	8	0
	Jul	2	1	33	48	18	0.111111
	Aug	0	23	32	59	30	0
	Sep	0	56	30.2	85	0	#DIV/0!
	Oct	0	58	25	0	0	#DIV/0!
	Nov	0	59	20	0	0	#DIV/0!
	Dec	0	62	15	0		#DIV/0!
2016	Jan	33	21	35	8	111	0.297297
	Feb	0	26	27	10	20	0
	Mar	0	30	38	20	3	0
	Apr	0	37	19	15	0	#DIV/0!
	May	0	44	15	12	0	#DIV/0!
	Jun	0	46	19	14	0	#DIV/0!
	Jul	0	43	31	61	0	#DIV/0!
	Aug	0	41	35	35	0	#DIV/0!
	Sep	0	41	27	12	0	#DIV/0!
	Oct	0	37	18	2	0	#DIV/0!
	Nov	0	29	22	2	0	#DIV/0!
	Dec	0	25	28	8	0	#DIV/0!

## Sheet: Islam
		Positive Cases	Humidity	Tempreature	Precipitation			cases	hum	temp	prec			Average for each month
	Jan	38	62.1954	15.5345	18.9195		Jan	77	58.5425	13.4429	21.5097			cases	hum	temp	prec
	Feb	36	60.931	14.2069	39.7701		Feb	44.2	52.9862	15.9414	45.954		Jan	77	58.5	13.4	21.5
	Mar	23	48.1333	18.56	222.4		Mar	22.8	50.2468	19.1969	176.178		Feb
	Apr	18	51.25	26.375	15.5357		Apr	10.8	38.512	25.882	34.5591		Mar
	May	3	36	29	90		May	1.6	32.4136	30.2352	71.4994		Apr
	Jun	7	33.868	31.3782	47.868		Jun	1.6	37.6345	33.4756	117.591		May
	Jul	0	55	30	250		Jul	0.4	49.68	32.3	266		Jun
	Aug	0	72	28.5	250		Aug	0.2	53.8	30.6	213.2		Jul
	Sep	15	70.9297	27.4757	273.676		Sep	5	48.1859	29.1951	198.935		Aug
	Oct	7	58	23	30		Oct	3.2	42.6	24.8	25		Sep
	Nov	8	58.56	21.9733	29.0667		Nov	2.6	54.512	19.9947	35.0133		Oct
	Dec	23	60.129	20.871	24.1935		Dec	22.8	54.6258	15.7742	11.0387		Nov
	Jan	36	85.5169	11.6798	19.6292								Dec
	Feb	10	74	14	47
	Mar	14	62	18.5	291
	Apr	12	35.31	24.035	32.26
	May	3	49	29	108
	Jun	1	77.3043	30	445.087
	Jul	0	72.4	30	483
	Aug	0	72	28.5	396
	Sep	3	66	27.5	355
	Oct	6	57	23	16
	Nov	2	60	17	30
	Dec	7	69	12	9
	Jan	37	68	12	16
	Feb	75	60	14	40
	Mar	53	56.1005	16.9246	98.4925
	Apr	16	43	23	29
	May	2	40.0682	26.9091	56.3636
	Jun	0	41	33	47
	Jul	0	62	31	250
	Aug	0	78	30	150
	Sep	0	68	27	120
	Oct	1	61	23	35
	Nov	0	62	17	50
	Dec	2	63	13	0
	Jan	13	46	11	15
	Feb	14	42	16.5	43
	Mar	12	41	18	201
	Apr	5	34	25	26
	May	0	15	28.2667	80.1333
	Jun	0	13	32	47
	Jul	1	19	31.5	344
	Aug	0	6	29	269
	Sep	1	6	27	245
	Oct	1	19	23	42
	Nov	0	77	19	47
	Dec	70	64	12	0
	Jan	261	31	17	38
	Feb	86	28	21	60
	Mar	12	44	24	68
	Apr	3	29	31	70
	May	0	22	38	23
	Jun	0	23	41	1
	Jul	1	40	39	3
	Aug	1	41	37	1
	Sep	6	30	37	1
	Oct	1	18	32	2
	Nov	3	15	25	19
	Dec	12	17	21	22

## Sheet: Mult
		Cases	Humidity	Tempreature	Precipitation			cases	hum	temp	prec
	Jan	0	59	13	0.09		Jan	11.6	51.6	17.9	1.818
	Feb	0	58	15	10		Feb	5.2	42.8	19.1	5.4
	Mar	0	53	17	13		Mar	4.4	43.6	24.4	22
	Apr	0	66	22	0		Apr	1	42.2	24.2	19.2
	May	0	43	34	25		May	0	34.2	27.7	36.8
	Jun	0	49	35	98		Jun	0	43.8	30.78	71.2
	Jul	0	55	33	46		Jul	0.8	31.4	32.6	49.4
	Aug	0	63	31	23		Aug	0.2	39.4	32.4	38
	Sep	0	43	29	55		Sep	1.6	52	29.2505	63.6
	Oct	2	71	30.5	85		Oct	1.8	48.4	24.7	17.4
	Nov	1	66	21.5	0		Nov	0.6	47.8	20.8	0.4
	Dec	0	69	14.5	0		Dec	0.8	53	17	1.6
	Jan	8	69	13	0
	Feb	1	64	16	2
	Mar	1	55	22	1
	Apr	1	42	27.5	18
	May	0	46	30.5	51
	Jun	0	49	33.4	67
	Jul	0	50	30.5	46
	Aug	0	53	31	50
	Sep	1	58	30.0526	81
	Oct	3	59	23	0
	Nov	1	60	19	0
	Dec	2	62	13	0
	Jan	13	52	13	0
	Feb	15	35	16	2
	Mar	15	61	22	1
	Apr	2	32	27.5	18
	May	0	4	34	51
	Jun	0	45	35.5	79
	Jul	2	8	35.5	46
	Aug	1	17	33	23
	Sep	7	62	30	85
	Oct	4	17	27	0
	Nov	1	25	21.5	0
	Dec	2	47	14.5	0
	Jan	4	57	15.5	1
	Feb	10	31	21.5	3
	Mar	6	19	23	75
	Apr	2	34	25	45
	May	0	34	25	45
	Jun	0	30	31	98
	Jul	2	1	33	48
	Aug	0	23	32	59
	Sep	0	56	30.2	85
	Oct	0	58	25	0
	Nov	0	59	20	0
	Dec	0	62	15	0
	Jan	33	21	35	8
	Feb	0	26	27	10
	Mar	0	30	38	20
	Apr	0	37	19	15
	May	0	44	15	12
	Jun	0	46	19	14
	Jul	0	43	31	61
	Aug	0	41	35	35
	Sep	0	41	27	12
	Oct	0	37	18	2
	Nov	0	29	22	2
	Dec	0	25	28	8
